# Supplementary material for: In silico approach to screen compounds active against parasitic nematodes of major socio-economic importance
Source: BMC Bioinformatics. 2011 Nov 30;12(Suppl 13):S25. doi: 10.1186/1471-2105-12-S13-S25 (PMC3278842; doi:10.1186/1471-2105-12-S13-S25)
Supplement: Additional file 1 — Table S1 Dataset used for training, testing and validation of the model. [file 1471-2105-12-S13-S25-S1.xls]

## Sheet: 4B
Additional File 1
In silico approach to screen compounds active against parasitic nematodes of major socio-economic importance
Varun Khanna, Shoba Ranganathan
Table S1: Dataset used for training and testing of the model.
Structures	PUBCHEM_COMPOUND_CID	Class			DrugBank_Database_ID	Class
Image	6442491	Active		Image	DB00227	Inactive
Image	6443028	Active		Image	DB04845	Inactive
Image	6436638	Active		Image	DB01092	Inactive
Image	6440579	Active		Image	DB01256	Inactive
Image	9571036	Active		Image	DB01395	Inactive
Image	6450300	Active		Image	DB00137	Inactive
Image	6441241	Active		Image	DB01070	Inactive
Image	6443029	Active		Image	DB00894	Inactive
Image	8663	Active		Image	DB00959	Inactive
Image	11316	Active		Image	DB00324	Inactive
Image	931	Active		Image	DB00327	Inactive
Image	7047	Active		Image	DB00497	Inactive
Image	2723	Active		Image	DB00525	Inactive
Image	89594	Active		Image	DB00712	Inactive
Image	15365	Active		Image	DB00571	Inactive
Image	3014216	Active		Image	DB00891	Inactive
Image	3001858	Active		Image	DB00829	Inactive
Image	8449	Active		Image	DB00676	Inactive
Image	10545	Active		Image	DB01438	Inactive
Image	2758	Active		Image	DB01595	Inactive
Image	5487655	Active		Image	DB00289	Inactive
Image	5464102	Active		Image	DB08799	Inactive
Image	33488	Active		Image	DB00745	Inactive
Image	14992	Active		Image	DB00792	Inactive
Image	3033985	Active		Image	DB00633	Inactive
Image	68547	Active		Image	DB01023	Inactive
Image	71449	Active		Image	DB01056	Inactive
Image	3032791	Active		Image	DB00524	Inactive
Image	3032792	Active		Image	DB01407	Inactive
Image	219070	Active		Image	DB00235	Inactive
Image	4612	Active		Image	DB01011	Inactive
Image	5430	Active		Image	DB00370	Inactive
Image	12855	Active		Image	DB00986	Inactive
Image	33309	Active		Image	DB01611	Inactive
Image	77123	Active		Image	DB08800	Inactive
Image	312914	Active		Image	DB00953	Inactive
Image	5798	Active		Image	DB00746	Inactive
Image	43231	Active		Image	DB00548	Inactive
Image	5853	Active		Image	DB01007	Inactive
Image	6433263	Active		Image	DB00856	Inactive
Image	92987	Active		Image	DB00239	Inactive
Image	160529	Active		Image	DB00233	Inactive
Image	122841	Active		Image	DB00181	Inactive
Image	120290	Active		Image	DB00668	Inactive
Image	128292	Active		Image	DB01283	Inactive
Image	5281033	Active		Image	DB01105	Inactive
Image	3037	Active		Image	DB00657	Inactive
Image	203726	Active		Image	DB00396	Inactive
Image	27944	Active		Image	DB01420	Inactive
Image	5121	Active		Image	DB01431	Inactive
Image	170340	Active		Image	DB01418	Inactive
Image	166572	Active		Image	DB00276	Inactive
Image	3084926	Active		Image	DB00867	Inactive
Image	72026	Active		Image	DB00692	Inactive
Image	4891	Active		Image	DB00310	Inactive
Image	24191630	Active		Image	DB01193	Inactive
Image	10205	Active		Image	DB01054	Inactive
Image	8573	Active		Image	DB00876	Inactive
Image	637566	Active		Image	DB00807	Inactive
Image	192786	Active		Image	DB00401	Inactive
Image	5351142	Active		Image	DB01115	Inactive
Image	21793	Active		Image	DB00689	Inactive
Image	3634	Active		Image	DB06802	Inactive
Image	192783	Active		Image	DB00381	Inactive
Image	75648	Active		Image	DB00932	Inactive
Image	35802	Active		Image	DB00470	Inactive
Image	64927	Active		Image	DB01001	Inactive
Image	23581813	Active		Image	DB00494	Inactive
Image	15329120	Active		Image	DB00776	Inactive
Image	66388	Active		Image	DB08797	Inactive
Image	3039	Active		Image	DB00936	Inactive
Image	31343	Active		Image	DB00120	Inactive
Image	13986	Active		Image	DB00774	Inactive
Image	15432	Active		Image	DB00869	Inactive
Image	667497	Active		Image	DB00720	Inactive
Image	11979707	Active		Image	DB01622	Inactive
Image	6446785	Active		Image	DB04890	Inactive
Image	6433449	Active		Image	DB08806	Inactive
Image	24196442	Active		Image	DB00996	Inactive
Image	47318	Active		Image	DB01031	Inactive
Image	89962	Active		Image	DB01209	Inactive
Image	16779	Active		Image	DB00142	Inactive
Image	31475	Active		Image	DB00119	Inactive
Image	2406	Active		Image	DB01414	Inactive
Image	42574	Active		Image	DB00303	Inactive
Image	65696	Active		Image	DB01024	Inactive
Image	3034337	Active		Image	DB01157	Inactive
Image	15532	Active		Image	DB01241	Inactive
Image	21805	Active		Image	DB01136	Inactive
Image	9370	Active		Image	DB01127	Inactive
Image	6233	Active		Image	DB06148	Inactive
Image	3034015	Active		Image	DB00754	Inactive
Image	214321	Active		Image	DB01146	Inactive
Image	41574	Active		Image	DB00543	Inactive
Image	9570638	Active		Image	DB00800	Inactive
Image	50248	Active		Image	DB00714	Inactive
Image	3035447	Active		Image	DB00731	Inactive
Image	72157	Active		Image	DB00611	Inactive
Image	2082	Active		Image	DB00984	Inactive
Image	4622	Active		Image	DB01392	Inactive
Image	26596	Active		Image	DB00937	Inactive
Image	35803	Active		Image	DB00265	Inactive
Image	83969	Active		Image	DB00294	Inactive
Image	53174	Active		Image	DB01618	Inactive
Image	22752	Active		Image	DB01044	Inactive
Image	4122	Active		Image	DB06730	Inactive
Image	25429	Active		Image	DB00622	Inactive
Image	28780	Active		Image	DB00721	Inactive
Image	3334	Active		Image	DB00892	Inactive
Image	4030	Active		Image	DB01040	Inactive
Image	40854	Active		Image	DB00662	Inactive
Image	16218619	Active		Image	DB01162	Inactive
Image	15789	Active		Image	DB01605	Inactive
Image	3068143	Active		Image	DB00546	Inactive
Image	24901740	Active		Image	DB01427	Inactive
Image	114763	Active		Image	DB00339	Inactive
Image	6093	Active		Image	DB00969	Inactive
Image	41684	Active		Image	DB00639	Inactive
Image	5284340	Active		Image	DB01235	Inactive
Image	7969	Active		Image	DB00968	Inactive
Image	161362	Active		Image	DB00831	Inactive
Image	3610	Active		Image	DB01207	Inactive
Image	19666	Active		Image	DB00582	Inactive
Image	708857	Active		Image	DB00384	Inactive
Image	6433951	Active		Image	DB00604	Inactive
Image	5281087	Active		Image	DB01299	Inactive
Image	66991	Active		Image	DB01581	Inactive
Image	6199	Active		Image	DB00576	Inactive
Image	170351	Active		Image	DB00469	Inactive
Image	498092	Active		Image	DB01113	Inactive
Image	9570290	Active		Image	DB00457	Inactive
Image	5273465	Active		Image	DB00974	Inactive
Image	3086564	Active		Image	DB00374	Inactive
Image	39521	Active		Image	DB00985	Inactive
Image	11057	Active		Image	DB00813	Inactive
Image	6438383	Active		Image	DB00920	Inactive
Image	10364	Active		Image	DB01037	Inactive
Image	2566	Active		Image	DB00234	Inactive
Image	6989	Active		Image	DB00425	Inactive
Image	9454	Active		Image	DB01168	Inactive
Image	9453	Active		Image	DB00882	Inactive
Image	2871	Active		Image	DB00874	Inactive
Image	7572	Active		Image	DB00981	Inactive
Image	37384	Active		Image	DB05246	Inactive
Image	3000469	Active		Image	DB00738	Inactive
Image	20054835	Active		Image	DB01586	Inactive
Image	68827	Active		Image	DB00700	Inactive
Image	5464098	Active
