# Supplementary material for: In silico approach to screen compounds active against parasitic nematodes of major socio-economic importance
Source: BMC Bioinformatics. 2011 Nov 30;12(Suppl 13):S25. doi: 10.1186/1471-2105-12-S13-S25 (PMC3278842; doi:10.1186/1471-2105-12-S13-S25)
Supplement: Additional file 2 — Table S2 Predicted compounds with AlogP, molecular weight and SMILES information. [file 1471-2105-12-S13-S25-S2.xls]

## Sheet: 7F
Additional File 2
In silico approach to screen compounds active against parasitic nematodes of major socio-economic importance
Varun Khanna, Shoba Ranganathan
Table S2: Predicted compounds with AlogP, molecular weight and SMILES information.
S.No	Structures	ALogP	Molecular_Weight	ChEMBL ID	Bioactivity	Assay information	Target name	Canonical_Smiles
1	Image	3.255	350.394	CHEMBL202947	NA	Inhibition of human tubulin polymerization	Tubulin α-1 chain, Tubulin β-1 chain	O=C(NC(=O)c1ccccc1)Nc2ccc(Sc3ncccn3)cc2
2	Image	1.909	178.274	CHEMBL370210	Ki = 370 nM	Binding affinity for rat brain Nicotinic acetylcholine receptor alpha4-beta2 using [3H]-S-(-)-nicotine	Neuronal acetylcholine receptor protein β-2 subunit, Neuronal acetylcholine receptor protein α-4 subunit	CCN(C)CCc1cncc(C)c1
3	Image	3.515	378.335	CHEMBL195565	IC50 > 106 nM	Inhibitory concentration against Hepatitis C virus NS5B polymerase	Hepatitis C virus NS5B RNA-dependent RNA polymerase	OC(=O)\C(=C\c1oc(cc1)c2ccc(cc2)[N+](=O)[O-])\NC(=O)c3ccccc3
4	Image	2.44	419.473	CHEMBL110681	IC50 = 400 nM	Inhibitory activity against human recombinant PARP-1	Poly [ADP-ribose] polymerase-1	CN(CC(=O)c1ccc2ccccc2c1)C(=O)CCN3C(=O)NC(=O)C4=C3CCCC4
5	Image	2.725	286.157	CHEMBL102318	NA	Antagonist activity at 5HT3 receptor in Hartley guinea-pig ileum assessed as effect on 5-hydroxytryptamine-induced muscle contraction	Serotonin 3a (5-HT3a) receptor	CN1CCN(CC1)c2oc3c(Cl)cc(Cl)cc3n2
6	Image	2.944	247.333	CHEMBL99376	IC50 = 1.2 nM	Inhibition of 2-[125I]-iodomelatonin stimulated calcium dependent dopamine release from the rabbit retina.	Melatonin receptor 1B	CCCC(=O)NC1CCc2cccc(OC)c2C1
7	Image	3.855	331.793	CHEMBL81938	Kd = 59000 nM	Kd against CFTR (cystic fibrosis transmembrane conductance regulator) in rat was determined	Cystic fibrosis transmembrane conductance regulator	COc1ccc(COc2ccccc2C3=NOC(CCl)C3)cc1
8	Image	3.438	363.814	CHEMBL77917	IC50 = 90000 nM	Cytotoxic efect on A431 human epidermoid carcinoma cells	A-431 (Epidermoid carcinoma cells)	COc1cc2NC(C)(C)N=C(Nc3ccc(F)c(Cl)c3)c2cc1OC
9	Image	2.616	205.296	CHEMBL1189409	Inactive at >45 uM/Kg.	Dopamine receptor activation in striatum of reserpinized rat	Dopamine D3 receptor	CC(C)N1CCC(C1)c2cccc(O)c2
10	Image	2.784	324.334	CHEMBL11486	Activity = 50 %	Biological activity against Ancylostoma ceylanicum in hamsters at the 250 mg/kg	NA	CCOC(=O)Nc1nc2cc(ccc2[nH]1)C(=O)Nc3ccccc3
11	Image	0.769	194.273	CHEMBL11081	Ki = 4960 nM	Binding affinity was determined using [3H]-NMS for Muscarinic acetylcholine receptor in SK-N-SH neuroblastoma cells	Muscarinic acetylcholine receptor M2	CN(CC#CCN1CCCC1)C(=O)C
12	Image	4.388	367.445	CHEMBL258735	MIC > 100 ug/ml	Antimicrobial activity against Staphylococcus aureus ATCC 25923 by broth dilution technique	NA	COc1ccc(\C=C\2/SC(=NC2=O)Nc3nc4ccccc4s3)cc1
13	Image	3.518	462.559	CHEMBL229983	Ki = 20 nM	Displacement of [125I]MCH from MCHR1 expressed in CHO cells	Melanin-concentrating hormone receptor 1	OC1CCN(CCN(C2CCC3(CC3C2)c4cccc(c4)C#N)C(=O)Nc5cccc(F)c5)C1
14	Image	4.234	305.759	CHEMBL207110	IC50 > 10000 nM	Inhibition of JNK1 in humans	c-Jun N-terminal kinase 1	Cn1nc(c2C(=O)c3cc(Cl)ccc3N(O)c12)C(C)(C)C
15	Image	3.751	268.762	CHEMBL159907	Change = -20 %	Percent change in triglycerides in hypercholesterolemic rats at a dose of 100 mg/kg/day for 8 days	N.A	CCN1CC(=O)N(C1=S)c2c(C)cccc2Cl
16	Image	3.276	305.392	CHEMBL350815	IC50 = 18000 nM	In vitro inhibitory activity towards human recombinant Prostaglandin G/H synthase 2 enzyme	Cyclooxygenase-2	Cc1oc(c2ccc(cc2)S(=O)(=O)C)c(n1)C3CCCC3
17	Image	1.896	234.294	CHEMBL1193261	IC50 = 1070 nM	In vitro inhibitory concentration against purified Acetylcholinesterase of human erythrocytes.	Acetylcholinesterase	CNC1CCc2ccc(OC(=O)N(C)C)cc12
18	Image	1.698	176.258	CHEMBL102246	Ki = 9700 nM	Binding affinity at homopentameric Nicotinic acetylcholine receptor alpha7 subtype using [3H]-S-(-)-nicotine as radioligand in humans	Neuronal acetylcholine receptor protein α-7 subunit	CN1CCCCC1c2cccnc2
19	Image	1.634	182.263	CHEMBL1183715	Ki = 56 nM	In vitro binding affinity against rat histamine H3 receptor	Histamine H3 receptor	CCCCOCCCc1c[nH]cn1
20	Image	3.364	298.831	CHEMBL71054	NA	Histamine induced lethality, at 60-min pretreatment time when 30 mg/kg compound was administered perorally in guinea pigs	Cavia porcellus	CN(C)CCC1CN(C)C(=S)c2ccc(Cl)cc2O1
21	Image	3.297	249.349	CHEMBL54202	Ki > 100000	Binding affinity towards melatonin receptor in chicken brain.	Melatonin receptor 1A	CCCCC(=O)NCCCc1ccccc1OC
22	Image	2.108	221.295	CHEMBL1196140	NA	Inhibition of the positive chronotropic effect of stimulation of the cardioaccelerator nerve in the anesthetized cat.	NA	CCNC1Cc2ccc(OC)c(OC)c2C1
23	Image	2.35	274.154	CHEMBL33867	IC50 = 13000 nM	Inhibitory concentration against monoamine oxidase A in rat brain mitochondrial suspension	Monoamine oxidase A	COc1cc(OC)c(CC(C)N)cc1Br
24	Image	0.807	327.292	CHEMBL248573	NA	Inhibition of Escherichia coli SoxS binding to DNA at 50 ug/mL	NA	OC(=O)CCOn1c(nc2ccc(cc12)[N+](=O)[O-])c3ccccc3
25	Image	3.012	299.3	CHEMBL224013	IC50 = 51 nM	Displacement of [125I]-4-(3-iodoanilino)-6,7-dimethoxyquinazoline from EGFR tyrosine kinase in human A431 cell membranes	Epidermal growth factor receptor erbB1	COc1cc2ncnc(Nc3ccc(F)cc3)c2cc1OC
26	Image	3.771	432.472	CHEMBL191501	IC50 > 10000 nM	Concentration required to inhibit SARS-CoV 3CL protease catalyzed cleavage of fluorogenic peptide Dabcyl-KTSAVLQSGFRKME-Edans by 50%	SARS coronavirus 3C-like proteinase	CN(C)c1ccc(cc1)C(=O)NC(Cc2ccccc2)C(=O)Nc3ccc(cc3)[N+](=O)[O-]
27	Image	4.405	295.332	CHEMBL185644	Activity = 26 %	Ability to induce cells in G0/G1 phase	K562 (Erythroleukemia cells)	CCc1ccc(cc1)c2cc(O)c3c(O)cc(OC)cc3n2
28	Image	3.638	236.74	CHEMBL362170	IC50 = 7 nM	Inhibitory concentration against serotonin transporter protein (SERT) expressed in HEK-293 cells	Serotonin transporter	CN(C)CCCc1c[nH]c2ccc(Cl)cc12
29	Image	2.136	317.423	CHEMBL446168	ED50 < 25 mg/kg	Analgesic activity of intraperitoneally administered compound was determined by the inflamed rat-paw reversal of abnormal (three-legged) gait; 8/10 Active	N.A	COc1cccc(c1)C23CN(C)CC2CC34OCC(C)(C)CO4
30	Image	1.135	190.242	CHEMBL70831	Ki = 1630 nM	Binding affinity towards human 5-hydroxytryptamine 1B receptor using [3H]-5-HT trifluoroacetate as radioligand	Serotonin 1b (5-HT1b) receptor	COc1cccc(CC2=NCCN2)c1
31	Image	3.121	364.421	CHEMBL303766	N.A	N.A	N.A	SCCCN1C(=O)N=C2N(c3ccccc3)c4ccccc4N=C2C1=O
32	Image	1.226	192.258	CHEMBL303530	Ki = 14 nM	Binding affinity for rat brain Nicotinic acetylcholine receptor alpha4-beta2 using [3H]-S-(-)-nicotine	Neuronal acetylcholine receptor protein α-4 subunit	COc1cncc(c1)C2CCCN2C
33	Image	3.85	441.439	CHEMBL291689	IC50 = 260 nM	Displacement of [125 I]-AII (0.2 nM) from bovine adrenal cortical membrane angiotensin II (AII) receptor at 10e-7 M	Angiotensin II type 1a (AT-1a) receptor	CNc1nc2cccc(C(=O)O)c2n1Cc3ccc(cc3)c4ccccc4c5noc(O)n5
34	Image	3.168	350.394	CHEMBL299366	N.A	N.A	N.A	CSc1cccc(c1)N2C3=NC(=O)N(C)C(=O)C3=Nc4ccccc24
35	Image	1.763	279.332	CHEMBL290679	Log 1/C = 1.55	Analgesic activity assayed with the mouse hot-plate method	Mus musculus	COc1cccc(C(=O)OC2CCN(C)CC2)c1OC
36	Image	2.453	374.393	CHEMBL236004	IC50 = 13900 nM	Growth inhibition of human HeLa cells by MTT assay	HeLa (Cervical adenocarcinoma cells	CN(C)CCN1C(=O)c2cccc3c4[nH]c(nc4cc(C1=O)c23)c5cocc5
37	Image	3.992	454.543	CHEMBL232092	MIC = .5 ug/ml	Antibacterial activity against Staphylococcus aureus ATCC 13709	Staphylococcus aureus	O=C(NC1CCc2nn(cc2C1)c3cccc4ccccc34)c5ccc6SCC(=O)Nc6c5
38	Image	3.402	379.291	CHEMBL216748	IC50 = 37410 nM	Inhibition of Mycobacterium tuberculosis InhA	Enoyl-[acyl-carrier-protein] reductase	Cc1cc(NC(=O)C2CN(C3CCCCC3)C(=O)C2)ccc1Br
39	Image	2.62	205.296	CHEMBL359154	Kd = 19200 nM	Opioid receptor affinity against the receptor site model site 5 by using the curve-fitting program LIGAND	Delta opioid receptor	CN1CCCC(C)(C1)c2cccc(O)c2
40	Image	4.649	286.177	CHEMBL136581	MIC50 = 9000 nM	Lowest concentration to reduce viral effect by 50% or more against Rhinovirus (RV)-2	Rhinovirus	CSc1ccc(Oc2ccc(Cl)c(Cl)c2)nc1
41	Image	5.579	446.369	CHEMBL102503	Ki = 30 nM	Affinity for rolipram binding site of phosphodiesterase type IV (PDE4)	Phosphodiesterase 4B	Cc1cn(CC2CCCCCC2)c3cc(ccc13)C(=O)Nc4c(Cl)c[n+]([O-])cc4Cl
42	Image	1.703	217.307	CHEMBL292512	IC50 = 270 nM	Binding affinity towards σ-receptor type 2 in whole rat brain homogenates except cerebellum using radioligand ([3H]-DTG) binding assay.	σ-opioid receptor	CCN1CCC2(CC1)OCc3ccccc23
43	Image	3.899	365.363	CHEMBL299721	Inhibition = 18 %	Compound was tested for inhibition of L-T3 (triiodothyronine) uptake in human HepG2 hepatoma cells at 10e-5 M	HepG2 (Hepatoblastoma cells)	Nc1c(C#N)c(Oc2ccccc2)sc1C(=O)c3ccc(cc3)[N+](=O)[O-]
44	Image	3.572	330.179	CHEMBL289787	IC50 = 973.99 nM	Inhibition of Epidermal growth factor receptor from A431 cells	Epidermal growth factor receptor erbB1	COc1cccc2c(Nc3cccc(Br)c3)ncnc12
45	Image	4.981	381.465	CHEMBL38328	Log Ki = 7.47	Inhibition of cAMP hydrolysis by the human phosphodiesterase 4B enzyme	Phosphodiesterase 4B	COc1ccc(cc1OC2CCCC2)C3CCN(C3)C(=O)Oc4ccccc4
